# Supplementary material for: Cognitive Performance Enhancement Induced by Caffeine, Carbohydrate and Guarana Mouth Rinsing during Submaximal Exercise
Source: Nutrients. 2017 Jun 9;9(6):589. doi: 10.3390/nu9060589 (PMC5490568; doi:10.3390/nu9060589)
Supplement: Supplementary file 1 [file nutrients-09-00589-s001.zip]

Archive with 1 entries (1 files):
- nutrients-194721-supplementary.pdf
